# Supplementary material for: Succinimido–Ferrocidiphenol Complexed with Cyclodextrins Inhibits Glioblastoma Tumor Growth In Vitro and In Vivo without Noticeable Adverse Toxicity
Source: Molecules. 2022 Jul 21;27(14):4651. doi: 10.3390/molecules27144651 (PMC9316017; doi:10.3390/molecules27144651)
Supplement: Supplementary file 1 [file molecules-27-04651-s001.zip]

Archive with 1 entries (1 files):
- molecules-1796180-supplementary.pdf
